# Supplementary material for: Identification of Ameloblastin as an Amyloid Precursor Protein of Amyloid-Producing Ameloblastoma in Dogs and Cats
Source: Vet Sci. 2023 Feb 20;10(2):166. doi: 10.3390/vetsci10020166 (PMC9963920; doi:10.3390/vetsci10020166)
Supplement: Supplementary file 1 [file vetsci-10-00166-s001.zip]

Archive with 1 entries (1 files):
- vetsci-2206619-supplementary.pdf
